# Supplementary material for: Identification of the Relationship between Oil Body Morphology and Oil Content by Microstructure Comparison Combining with QTL Analysis in Brassica napus
Source: Front Plant Sci. 2017 Jan 6;7:1989. doi: 10.3389/fpls.2016.01989 (PMC5216053; doi:10.3389/fpls.2016.01989)
Supplement: Supplementary file 1 [file Table1.XLSX]

## Sheet: Sheet1
Table S1. The primers used for target genes and reference gene.
Gene name	Forward primer	Reverse primer
WRI1	CAATGAGATGGGGTTTGAGG	ACGGTGAAGACGACAATGAAG
LACS8	GAACGGAAGTTGGTTTGGTG	GCGAATCAGGAGACAGAGGA
PAH1	CCCGTTCTACGCTGGATTT	CCTCTCCCTTTGGGTTGATT
DGAT2	CACTCCATCACCGCCATAGT	GAGCAGACCCAATACCAGGA
TAG1	GGTCCCTTTGGTCTTTATCACA	CCTTTGCGGTTCATCAGGT
HSD3	ACTTCACACCAGTCTAGATGTCCT	GCTAGATGCTCTCCGATGCC
RD20	GTCAGAGGTTTTTGCCACGA	GATTCCATCGCCGTTTTG
OLEO1	GAACCCATCACGATGTCACAAAC	CTGCGGTAACAGCCTTAGCA
SWP	TGGCTATGTATTTGCGGTGA	CTGTTGCTGGTGATGGAATCT
CDC2	AGGATCCGTCGGTGTCACTA	TGCCTTGTACACAACACCGT
Actin2	CCCTGGAATTGCTGACCGTA	TGGAAAGTGCTGAGGGATGC
