# Supplementary material for: Identification of the Relationship between Oil Body Morphology and Oil Content by Microstructure Comparison Combining with QTL Analysis in Brassica napus
Source: Front Plant Sci. 2017 Jan 6;7:1989. doi: 10.3389/fpls.2016.01989 (PMC5216053; doi:10.3389/fpls.2016.01989)
Supplement: Supplementary file 2 [file Table2.XLSX]

## Sheet: Sheet1
Table S2. The oil content of 24 B. napus materials in different years.
Materials	Oil content
	2014 year	2015 year
13123F	34.54 ± 2.82	34.5 ± 1.13
12QT329	36.56 ± 2	35.46 ± 0.75
09QTL1	39.16 ± 1.76	36.47 ± 0.73
10QT0073	39.95 ± 2.20	36.49 ± 1.46
12QT103	40.88 ± 2.27	40 ± 2.57
13171	41.27 ± 1.39	40.27 ± 1.62
13042F	41.51 ± 1.28	43.04 ± 3.58
09QT102	41.61 ± 2.31	43.09 ± 1.21
09QT68	44.79 ± 0.72	44.1 ± 0.91
12QT127	45.01 ± 0.25	45.51 ± 0.78
13066F	46.25 ± 3.99	46.41 ± 1.22
14309	48.5 ± 1.03	50.11 ± 2.36
TGY16	48.57 ± 2.57	50.61 ± 1.16
14313	50.68 ± 2.30	51.21 ± 2.75
09SN620	52.66 ± 2.37	54.05 ± 1.04
07WHQT11	52.75 ± 2.90	55.19 ± 0.41
11DH627	54.12 ± 3	56.21 ± 1.56
11DH623	55.04 ± 1.02	56.57 ± 5.63
TGY8	58.57 ± 1.22	58.2 ± 6.81
TGY10	58.89 ± 0.94	58.27 ± 6.87
TGY18	59.01 ± 3.28	59.1 ± 1.66
TGY6	59.86 ± 1.33	59.4 ± 3.82
TGY14	60.16 ± 3.27	60 ± 2.79
TGY17	60.61 ± 2.22	61.03 ± 2.98
