# Supplementary material for: Identification of the Relationship between Oil Body Morphology and Oil Content by Microstructure Comparison Combining with QTL Analysis in Brassica napus
Source: Front Plant Sci. 2017 Jan 6;7:1989. doi: 10.3389/fpls.2016.01989 (PMC5216053; doi:10.3389/fpls.2016.01989)
Supplement: Supplementary file 3 [file Table3.XLSX]

## Sheet: Sheet1
Table S3. The seed traits of 24 B. napus lines
No.	Cultivars	Average OB size	OB coverage ratio	Average PSV size	PSV coverage ratio	Cell wall thickness	Cell size
1	13123F	0.31 ± 0.05	0.53 ± 0.01	21.12 ± 9.67	0.34 ± 0.01	0.14 ± 0.01	229.3 ± 16.28
2	12QT329	0.14 ± 0.02	0.31 ± 0.04	17.29 ± 6.74	0.49 ± 0.08	0.39 ± 0.08	394.04 ± 23.85
3	10QT0073	0.3 ± 0.03	0.66 ± 0.04	3.57 ± 1.23	0.19 ± 0.05	1.26 ± 0.02	441.15 ± 46.61
4	12QT103	0.18 ±0.02	0.59 ± 0.03	5.22 ± 0.33	0.22 ± 0.02	0.27 ± 0.08	159.26 ± 35.10
5	13171	0.24 ± 0.01	0.59 ± 0.05	9.1 ± 2.07	0.2 ± 0.05	0.26 ± 0.05	227.16 ± 16.36
6	11DH627	0.39 ± 0.04	0.68 ± 0.03	10.61 ± 2.85	0.17 ± 0.03	0.2 ± 0.01	222.38 ± 26.73
7	09SN620	0.24 ± 0.00	0.5 ± 0.02	6.39 ± 2.72	0.29 ± 0.03	0.17 ± 0.01	287.56 ± 34.00
8	09QTL1	0.18 ± 0.01	0.53 ± 0.03	5.66 ± 2.39	0.2 ± 0.04	0.25 ± 0.02	279.33 ± 60.78
9	13042F	0.19 ± 0.00	0.5 ± 0.02	19.98 ± 1.43	0.32 ± 0.01	0.34 ± 0.05	282.09 ± 26.48
10	12QT127	0.2 ± 0.01	0.47 ± 0.02	33.79 ± 7.32	0.39 ± 0.03	0.23 ± 0.02	190.31 ± 18.31
11	09QT68	0.16 ± 0.04	0.53 ± 0.03	14.32 ± 0.65	0.31 ± 0.01	0.27 ± 0.02	317.7 ± 45.01
12	13066F	0.21 ± 0.03	0.67 ± 0.02	5.56 ± 9.59	0.14 ± 0.02	0.19 ± 0.03	112.32 ± 32.05
13	09QT102	0.16 ± 0.01	0.49 ± 0.03	14.77 ± 2.79	0.38 ± 0.01	0.21 ± 0.01	236.45 ± 23.85
14	11DH623	0.76 ± 0.1	0.73 ± 0.03	17.38 ± 4.15	0.14 ± 0.04	0.16 ± 0.02	300.97 ± 38.73
15	14309	0.28 ± 0.04	0.67 ± 0.01	20.77 ± 0.60	0.18 ± 0.01	0.26 ± 0.01	209.05 ± 95.11
16	14313	0.14 ± 0.01	0.55 ± 0.04	10.3 ± 4.88	0.24 ± 0.04	0.31 ± 0.02	255.97 ± 55.40
17	07WHQT11	0.11 ± 0.01	0.48 ± 0.01	10.1 ± 3.02	0.33 ± 0.02	0.2 ± 0.02	275.61 ± 33.85
18	TGY8	0.43 ± 0.04	0.75 ± 0.03	12.68 ± 8.48	0.09 ± 0.03	0.27 ± 0.01	353.37 ± 73.89
19	TGY10	0.92 ± 0.18	0.68 ± 0.03	9.64 ± 1.72	0.19 ± 0.02	0.3 ± 0.06	263.77 ± 52.79
20	TGY18	0.48 ± 0.02	0.56 ± 0.07	64.33 ± 2.60	0.33 ± 0.06	0.23 ± 0.02	176.9 ± 20.85
21	TGY6	0.65 ± 0.14	0.76 ± 0.01	8.69 ± 4.71	0.11 ± 0.00	0.2 ± 0.04	319.52 ± 44.64
22	TGY14	0.52 ± 0.09	0.63 ± 0.05	34.97 ± 1.64	0.2 ± 0.05	0.26 ± 0.01	372.02 ± 55.74
23	TGY16	0.22 ± 0.02	0.65 ± 0.05	10.69 ± 23.21	0.2 ± 0.05	0.21 ± 0.01	219.42 ± 41.84
24	TGY17	0.37 ± 0.04	0.63 ± 0.04	13.13 ± 3.42	0.21 ± 0.05	0.18 ± 0.01	384.52 ± 118.97
The error represents Standard error.
