# Supplementary material for: Identification of the Relationship between Oil Body Morphology and Oil Content by Microstructure Comparison Combining with QTL Analysis in Brassica napus
Source: Front Plant Sci. 2017 Jan 6;7:1989. doi: 10.3389/fpls.2016.01989 (PMC5216053; doi:10.3389/fpls.2016.01989)
Supplement: Supplementary file 4 [file Table4.XLS]

## Sheet: Sheet1
Table S4. The consensus QTL for oil and protein content and the unique QTL for FA compositions. Adjacent to each other and while bold QTLs with color denote they colocalized."cq" means consensus QTL for oil and protein content, and "uq" means unique QTL controlling FAs.
QTL	Chromosome	Peak	CI	LOD	Additive	R2	Env.	Trait
uqFA-A1-1	A1		0.3-7.2	3.1	−1.28	4.87	07D	C20:1
uqFA-A1-2	A1		26.1-28.8	3.6	0.19	7.15	7W1	C18:3
uqFA-A1-3	A1		35.9-37	7.6	0.29	14.64	7W1	C18:3
cqPC-A1-1	A1	41.81	39.4-49.4	2.72769	-0.7104	7.5626	09HG	PC
uqFA-A1-4	A1		39.8-43.1	4.8	0.24	11.42	7W1	C18:3
cqPC-A1-2	A1	50.81	49.8-54.5	3.83873	-0.7957	9.7334	09HG	PC
cqOC-A1-1	A1	62.91	61.7-63.1	3.15518	2.1057	8.349	09HG	OC
cqOC-A1-2	A1	68.91	67.7-71.3	3.19207	1.3549	8.4214	09HG	OC
uqFA-A1-5	A1		80.4-84.6	4	0.07	3.43	7W1	C18:0
uqFA-A10-1	A10		14.6-18.9	3.5	0.24	6.29	07D	C18:3
uqFA-A10-2	A10		18.9-34.2	3.3-4.6	−2.59-0.42	2.0-12.9	07D/07W1/09W2	C18:0/C18:1/C18:3
uqFA-A2-1	A2		0-18.2	3.1	0.23	6.64	9W3	C18:3
cqPC-A2-2	A2	41.41	40-51.4	2.86223	-0.3189	4.5919	09QC	PC
uqFA-A2-2	A2		56.2-61.5	3.3	0.31	7.85	9W2	C18:3
cqPC-A2-1	A2	16.21	6.3-19.4	2.57579	-0.4151	4.2195	09DL	PC
uqFA-A2-3	A2		61.5-67.3	3.5	0.32	8.43	9W2	C18:3
uqFA-A3-1	A3		35.9-37.7	3.8	−0.03	4.02	7W1	C20:0
uqFA-A3-2	A3		37.8-43.0	3.3-4.0	−0.52-0.02	3.01-5.66	07D/07W1	C16:0/C18:2/C20:0/C22:0
uqFA-A3-3	A3		61.5-63.7	3.1	−0.10	3.22	07D	C16:0
uqFA-A3-4	A3		67.4-76.1	3.0-3.5	−0.1-3.2	3.52-3.56	07D/08W2	C16:0/C18:1
cqPC-A3-1	A3	78.41	76.2-79	2.61485	0.3103	4.3493	09QC	PC
uqFA-A3-5	A3		79.0-86.5	3.8	−0.03	4.78	07D	C22:0
cqPC-A3-2	A3	87.11	86.7-89.9	4.48756	0.4027	7.4184	09QC	PC
cqPC-A3-3	A3	89.41	88.2-91.6	6.45141	0.6336	10.83	09DL	PC
uqFA-A4-1	A4		14.0-23.2	4.4	0.18	8.86	8W2	C16:0
cqOC-A4-1	A4	20.51	18.31-22.7	3.13891	-0.8061	4.85-5.88	09QC/09DL	OC
uqFA-A4-2	A4		29.5-35.2	4.6	0.06-0.17	1.04-8.02	8W2	C16:0/C18:0
cqOC-A4-2	A4	37.21	32.9-38.8	2.67127	-0.9195	5.6028	09DL	OC
cqPC-A4-1	A4	37.21	35.2-38.8	4.55917	0.5975	9.9123	09DL	PC
cqPC-A4-2	A4	48.21	43.78-52.63	5.02138	0.49535	6.24-10.50	09QC/09DL	PC
uqFA-A4-3	A4		45.6-60.5	3.4-5.4	−0.03-0.18	5.45-6.26	07D/07W1	C16:0/C18:3/C20:0
uqFA-A4-4	A4		60.5-67.2	5.22	−0.05_-0.04	0.37-5.44	07W1	C18:3/C20:0
uqFA-A4-5	A4		70.4-82.3	3.2	0.24	6.98	07D	C18:3
uqFA-A5-1	A5		22.9-29.3	3.3	0.03	4.18	07D	C22:0
uqFA-A5-2	A5		57.9-59.9	3.8	0.09	4.4	09D	FAS
uqFA-A5-3	A5		65.3-79.0	3.2-3.7	0.09-0.26	4.38-8.17	09W3	C18:3/FAS
cqPC-A5	A5	85.01	80.2-89.7	2.5389	0.3833	3.8886	09DL	PC
uqFA-A5-4	A5		82.3-89.7	3.1-3.3	−2.3-0.22	1.88-5.96	07D	C18:1/C18:3
uqFA-A5-5	A5		95.5-109.3	3.8	0.23	6.76	07D	C18:3
uqFA-A6-1	A6		0-4.6	4.8	0.29	10.56	07D	C18:3
uqFA-A6-2	A6		40.7-51.1	3.2	−0.07	3.05	07D/07	C18:0
uqFA-A6-3	A6		9.1-14.2	4.1	0.25	7.51	07D	C18:3
uqFA-A7-1	A7		100.2-105.5	3	−1.70	1.27	07D	C22:1
uqFA-A7-2	A7		64.0-70.7	5.4	−0.10	4.36	7W1	C16:0
cqPC-A7-1	A7	71.21	66.8-71.6	2.67561	0.4246	4.672	09DL	PC
uqFA-A7-3	A7		71.2-74.8	4.4	−0.09	3.62	7W1	C16:0
uqFA-A7-4	A7		74.8-79.8	4.5	−0.10	4.1	7W1	C16:0
cqPC-A7-2	A7	78.31	75.7-86.6	2.95554	0.4262	4.8149	09DL	PC
uqFA-A8-1	A8		27.4-34.0	8.1	0.07	15.24	8W2	C20:0
uqFA-A8-2	A8		36.8-41.9	4.7	0.05	9.3	8W2	C20:0
uqFA-A8-3	A8		48.0-53.3	3.4	−0.22	6.16	07D	C18:3
uqFA-A8-4	A8		57.4-74.6	3.1-59.9	−10.4-9.14	5.7-47.55	07D/07W1W1/08W2/09D/09W2/09W3	C16:0/C18:0/C18:1/C18:2/C18:3/C20:0/C20:1/C22:0/C22:1/FAS
cqOC-A8-1	A8	71.71	69.8-73.1	4.46152	1.1231	8.3943	09DL	OC
uqFA-A8-5	A8		75.3-90.4	3.9-33.2	−9.1-8.9	7.7-38.7	07D/07W1/08W2/09W2	C18:1/C18:2/C20:0/C20:1/C22:0/C22:1/FAS
cqOC-A8-2	A8	79.68	77.07-82.28	5.41632	1.0822	7.85-11.51	09QC/09DL	OC
cqOC-A9-1	A9	119.71	114.1-121.2	3.35916	-0.9695	6.0634	09DL	OC
cqOC-A9-2	A9	125.01	123.1-127	3.85392	-1.0419	6.9167	09DL	OC
uqFA-A9-1	A9		18.3-25.3	3.6	0.08	2.74	7W1	C16:0
uqFA-A9-2	A9		45.5-52.0	3.2	−3.20	4.64	9W2	C18:1
uqFA-A9-3	A9		63.5-66.9	4.5	0.04	5.59	07D	C20:1
uqFA-A9-4	A9		66.9-70.0	4.3	−1.50	6.47	7W1	C20:1
uqFA-A9-5	A9		70.9-71.5	3.3	0.52	3.32	07D	C18:2
uqFA-A9-6	A9		73.2-75.1	3.9	0.03	4.97	07D	C22:0
uqFA-A9-7	A9		86.1-95.5	3.4	−0.08	3.96	09D	FAS
uqFA-C3-1	C3		118.4-126.1	3.4-15.1	−8.20-8.63	5.0-30.0	07D/07W1/09W2	C18:1/C22:0/C22:1
uqFA-C3-2	C3		126.1-131.5	4.7-38.6	-9.83-8.86	6.3-37.7	07D/07W1/08W2/09D/09W2/09W1	C16:0/C18:0/C18:1/C18:2/C20:0/C20:1/C22:0/C22:1/FAS
cqPC-C3-4	C3	130.41	129.7-131.2	5.05176	-0.4418	9.1052	09QC	PC
uqFA-C3-3	C3		133.8-138.9	5.58-64.9	-10.96-9.78	7.32-45.79	07D/07W1/08W2/09D/09W2/09W3	C16:0/C18:0/C18:1/C18:2/C20:0/C20:1/C22:0/C22:1/FAS
cqOC-C3-2	C3	136.91	134.6-140.4	3.39605	0.7392	5.9346	09QC	OC
cqPC-C3-5	C3	136.91	135.1-140.4	3.87779	-0.3784	6.6584	09QC	PC
uqFA-C3-4	C3		140.4-152.3	3.8-26.4	-4.04-9.38	2.95-30.14	07D/07W1/08W2/09D/09W2/09W3	C16:0/C18:0/C18:1/C18:2/C20:0/C20:1/C22:0/C22:1/FAS
cqPC-C3-6	C3	142.31	141.2-149.9	6.50132	-0.4821	10.816	09QC	PC
cqOC-C3-3	C3	144.31	142.1-152.3	5.64417	0.9677	10.1176	09QC	OC
uqFA-C3-5	C3		15.7-26.0	4.9	0.1	4.8	07D	C18:0
uqFA-C3-6	C3		26.5-34.2	4.4	0.07	3.68	07D/07W1	C18:0
cqPC-C3-1	C3	36.81	34.6-38.6	4.00148	0.3998	6.5485	09QC	PC
cqOC-C3-1	C3	44.31	41-47.4	2.60617	-0.667	4.3335	09QC	OC
cqPC-C3-2	C3	44.31	42.43-46.18	3.70419	0.4396	5.21-7.08	09QC/09DL	PC
cqPC-C3-3	C3	49.41	47.4-52.7	3.04017	0.3691	5.8612	09QC	PC
uqFA-C3-7	C3		51.7-59.0	4.2	1.52	6.46	7W1	C20:1
uqFA-C3-8	C3		94.1-98.8	4.7	−3.10	2.91	07D	C18:1
uqFA-C5-1	C5		30-62.6	3.2	0.1	5.01	09W3	FAS
uqFA-C5-2	C5		63.8-82.9	3.5-7.2	−0.06-0.55	3.7-13.9	07D/08W2	C18:2/C20:0
uqFA-C5-3	C5		82.9-88.3	4.2-4.6	0.28-0.56	3.9-9.8	07D/09W3	C18:2/C18:3
cqOC-C6-1	C6	2.01	0-10.8	3.38954	-0.9615	6.4214	09DL	OC
cqOC-C6-2	C6	47.41	47-51.3	3.86043	-1.4092	8.9459	09HG	OC
cqOC-C6-3	C6	56.81	55-60.4	4.70239	-1.5729	10.8731	09HG	OC
uqFA-C6-1	C6		74.3-80.8	5.5	0.24	11.4	09W2	FAS
uqFA-C6-2	C6		91.0-95.4	4	−0.21	8.64	09W2	FAS
uqFA-C8	C8		32.4-46.8	3.4	0.36-0.54	3.0-3.65	07D/09W3	C18:2/C20:1
uqFA-C9-1	C9		26.3-42.9	6.1	−0.12	6.28	07W1	C16:0
uqFA-C9-2	C9		52.7-61.2	5	−0.12	5.31	07D/07W1	C16:0
cqOC-C9	C9	61.21	59.5-67.8	2.60834	-1.1502	5.8127	09HG	OC
uqFA-C9-3	C9		62.5-74.2	3.1-4.1	−0.14-0.08	3.97-5.4	07D/08W2	C16:0/C18:0
uqFA-C9-4	C9		76.2-82.8	3.4	0.07-0.90	0.03-3.3	07D	C18:0/C22:1
uqFA-C9-5	C9		92.7-98.4	3.6	2.71	3.36	9W3	C18:1
