# Supplementary material for: Identification of the Relationship between Oil Body Morphology and Oil Content by Microstructure Comparison Combining with QTL Analysis in Brassica napus
Source: Front Plant Sci. 2017 Jan 6;7:1989. doi: 10.3389/fpls.2016.01989 (PMC5216053; doi:10.3389/fpls.2016.01989)
Supplement: Supplementary file 5 [file Table5.XLSX]

## Sheet: Sheet1
Table S5. QTL mapping result of candidate genes.
A. thaliana Locus	Gene description	TN population				KN population
		Gene symbol	OC	PC	FA	KN population	OC	PC	FA
AT1G48990	Oleosin-like protein	AT1G48990	#N/A	cqPC-A1-1	qFA-C3-3	AT1G48990	#N/A	#N/A	#N/A	OB stuctural protein
AT5G56100	glycine-rich protein / oleosin	AT5G56100	cqOC-A9-2	#N/A	qFA-A3-2	AT5G56100	#N/A	#N/A	uqSA	OB stuctural protein
AT3G27660	Oleosin4	OLEO4	#N/A	#N/A	qFA-C7-1	AT3G27660	#N/A	#N/A	uqALA	OB stuctural protein
AT5G61610	oleosin	AT5G61610	cqOC-A9-1	#N/A	#N/A	AT5G61610	cqOC-A2-2	#N/A	#N/A	OB stuctural protein
AT5G40420	oleosin 2	OLEO2	#N/A	#N/A	#N/A	AT5G40420	cqOC-A3	cqPC-A3-2	#N/A	OB stuctural protein
At4g10020	hydroxysteroid dehydrogenase 5	HSD5	#N/A	#N/A	qFA-A9-6	At4g10020	#N/A	cqPC-A2-1	#N/A	OB stuctural protein
At2g33380	caleosin 3	RD20	cqOC-A1-2	#N/A	qFA-A4-5	At2g33380	#N/A	#N/A	uqLA	OB stuctural protein
AT5G50590	hydroxysteroid dehydrogenase 4	HSD4	#N/A	#N/A	qFA-A8-2	AT5G50590	#N/A	#N/A	uqALA	OB stuctural protein
At3g03640	beta glucosidase 25	BGLU25	#N/A	cqPC-A3-1	qFA-A3-3	At3g03640	#N/A	cqPC-A2-1	uqFAS	OB stuctural protein
AT1G05510	hypothetical protein	AT1G05510	#N/A	#N/A	qFA-A6-2	AT1G05510	#N/A	#N/A	uqALA	OB stuctural protein
AT3G18570	Oleosin family protein	AT3G18570	#N/A	cqPC-A3-1	qFA-C3-7	AT3G18570	#N/A	#N/A	#N/A	OB stuctural protein
AT2G25890	Oleosin-like protein	AT2G25890	#N/A	cqPC-A4-2	qFA-A4-4	AT2G25890	#N/A	#N/A	#N/A	OB stuctural protein
AT5G51210	oleosin3	OLEO3	#N/A	#N/A	qFA-A8-2	AT5G51210	#N/A	#N/A	#N/A	OB stuctural protein
AT3G01570	Oleosin5	AT3G01570	#N/A	cqPC-A3-1	qFA-A3-3	AT3G01570	#N/A	#N/A	#N/A	OB stuctural protein
AT4G25140	oleosin 1	OLEO1	cqOC-A8-1	cqPC-A1-1	qFA-A8-4	AT4G25140	#N/A	#N/A	#N/A	OB stuctural protein
At5g50600	hydroxysteroid dehydrogenase 1	At5g50700	#N/A	#N/A	qFA-A8-2	At5g50600	#N/A	#N/A	#N/A	OB stuctural protein
At5g50700	hydroxysteroid dehydrogenase 1	At5g50700	#N/A	#N/A	qFA-A8-2	At5g50700	#N/A	#N/A	#N/A	OB stuctural protein
At4g26740	peroxygenase 1	PXG1	cqOC-A8-1	cqPC-A1-1	qFA-A8-4	At4g26740	#N/A	#N/A	#N/A	OB stuctural protein
At5g55240	peroxygenase 2	ATPXG2	cqOC-A9-2	#N/A	qFA-C3-1	At5g55240	#N/A	#N/A	#N/A	OB stuctural protein
AT1G70680	Caleosin-related family protein	AT1G70680	#N/A	cqPC-A7-1	qFA-A7-2	AT1G70680	#N/A	#N/A	#N/A	OB stuctural protein
AT3G47350	hydroxysteroid dehydrogenase 2	HSD2	#N/A	cqPC-A2-2	#N/A	AT3G47350	#N/A	#N/A	#N/A	OB stuctural protein
AT3G47360	hydroxysteroid dehydrogenase 3	HSD3	#N/A	cqPC-A2-2	#N/A	AT3G47360	#N/A	#N/A	#N/A	OB stuctural protein
At5g50770	hydroxysteroid dehydrogenase 6	HSD6	#N/A	#N/A	qFA-A8-2	At5g50770	#N/A	#N/A	#N/A	OB stuctural protein
AT5G07530	glycine rich protein 17	GRP17	#N/A	#N/A	#N/A	AT5G07530	#N/A	#N/A	uqALA	OB stuctural protein
AT5G07550	glycine-rich protein 19	GRP19	#N/A	#N/A	#N/A	AT5G07550	#N/A	#N/A	uqALA	OB stuctural protein
AT5G07571	Oleosin family protein	AT5G07571	#N/A	#N/A	#N/A	AT5G07571	#N/A	#N/A	uqALA	OB stuctural protein
AT2G38670	phosphorylethanolamine cytidylyltransferase 1	PECT1	#N/A	#N/A	#N/A	AT2G38670	#N/A	#N/A	uqALA	Lipid Metabolic-related protein
AT4G15130	phosphorylcholine cytidylyltransferase2	CCT2	#N/A	#N/A	#N/A	AT4G15130	#N/A	cqPC-A5-2	uqALA	Lipid Metabolic-related protein
AT5G41120	Esterase/lipase/thioesterase family protein	AT5G41120	#N/A	#N/A	#N/A	AT5G41120	cqOC-A8-2	#N/A	uqLA+uqALA+uqOA	Lipid Metabolic-related protein
AT5G06090	glycerol-3-phosphate acyltransferase 7	GPAT7	#N/A	#N/A	#N/A	AT5G06090	cqOC-C5-8	#N/A	#N/A	Lipid Metabolic-related protein
AT5G42870	phosphatidic acid phosphohydrolase 2	PAH2	#N/A	#N/A	#N/A	AT5G42870	cqOC-C5-10	cqPC-C5-3	uqLA	Lipid Metabolic-related protein
AT3G54320	ethylene-responsive transcription factor WRI1	WRI1	cqOC-A4-1	cqPC-A3-3	qFA-A3-5	AT3G54320	#N/A	#N/A	#N/A	Lipid Metabolic-related protein
AT3G26840	phytyl ester synthesis and diacylglycerol acyltransferase activity protein	PES2	#N/A	#N/A	qFA-C7-1	AT3G26840	#N/A	#N/A	#N/A	Lipid Metabolic-related protein
AT1G02390	glycerol-3-phosphate sn-2-acyltransferase 2	GPAT2	#N/A	#N/A	qFA-A6-2	AT1G02390	#N/A	#N/A	#N/A	Lipid Metabolic-related protein
AT5G27600	long-chain acyl-CoA synthetase 7	LACS7	cqOC-A1-2	#N/A	#N/A	AT5G27600	#N/A	#N/A	#N/A	Lipid Metabolic-related protein
AT1G49430	long-chain acyl-CoA synthetase 2	LACS2	#N/A	cqPC-A1-1	qFA-C3-3	AT1G49430	#N/A	#N/A	#N/A	Lipid Metabolic-related protein
AT2G47240	long chain acyl-CoA synthetase 1	LACS1	#N/A	#N/A	qFA-A5-1	AT2G47240	#N/A	#N/A	#N/A	Lipid Metabolic-related protein
AT4G00400	bifunctional sn-glycerol-3-phosphate 2-O-acyltransferase/phosphatase	GPAT8	#N/A	cqPC-A7-1	qFA-A7-2	AT4G00400	#N/A	#N/A	#N/A	Lipid Metabolic-related protein
AT2G32260	phosphorylcholine cytidylyltransferase	CCT1	#N/A	#N/A	qFA-A4-5	AT2G32260	cqOC-C8-1	#N/A	#N/A	Lipid Metabolic-related protein
AT3G26820	Esterase/lipase/thioesterase family protein	AT3G26820	#N/A	#N/A	qFA-C7-1	AT3G26820	#N/A	cqPC-C7-1	#N/A	Lipid Metabolic-related protein
AT3G05970	long-chain acyl-CoA synthetase 6	LACS6	#N/A	cqPC-A3-1	qFA-A5-3	AT3G05970	#N/A	#N/A	uqLA	Lipid Metabolic-related protein
AT4G23850	long chain acyl-CoA synthetase 4	LACS4	cqOC-A8-1	cqPC-A1-1	qFA-A8-4	AT4G23850	#N/A	#N/A	uqFAS	Lipid Metabolic-related protein
AT1G77590	long chain acyl-CoA synthetase 9	LACS9	cqOC-C6-1	cqPC-A7-1	#N/A	AT1G77590	#N/A	#N/A	uqPA	Lipid Metabolic-related protein
AT2G04350	long chain acyl-CoA synthetase 8	LACS8	#N/A	cqPC-A4-2	#N/A	AT2G04350	cqOC-C6-2	#N/A	uqALA	Lipid Metabolic-related protein
AT1G01610	bifunctional sn-glycerol-3-phosphate 2-O-acyltransferase/phosphatase	GPAT4	#N/A	#N/A	qFA-A6-2	AT1G01610	#N/A	#N/A	uqALA	Lipid Metabolic-related protein
AT3G11430	glycerol-3-phosphate acyltransferase 5	GPAT5	#N/A	cqPC-A3-1	qFA-A5-3	AT3G11430	#N/A	#N/A	uqALA	Lipid Metabolic-related protein
AT3G57650	LPAT2 lysophosphatidyl acyltransferase 2	LPAT2	cqOC-A4-1	cqPC-A3-1	qFA-A3-5	AT3G57650	cqOC-A6	cqPC-A9-3	uqALA	Lipid Metabolic-related protein
AT1G75020	LPAT4 lysophosphatidyl acyltransferase 4	LPAT4	cqOC-C6-1	cqPC-A7-1	qFA-A2-2	AT1G75020	#N/A	#N/A	uqSA	Lipid Metabolic-related protein
AT1G06520	sn-glycerol-3-phosphate 2-O-acyltransferase	GPAT1	#N/A	#N/A	qFA-A6-2	AT1G06520	#N/A	#N/A	#N/A	Lipid Metabolic-related protein
AT2G38110	bifunctional sn-glycerol-3-phosphate 2-O-acyltransferase/phosphatase	GPAT6	#N/A	#N/A	qFA-A4-6	AT2G38110	#N/A	#N/A	#N/A	Lipid Metabolic-related protein
AT1G06520	sn-glycerol-3-phosphate 2-O-acyltransferase	GPAT1	#N/A	#N/A	qFA-A6-2	AT1G06520	#N/A	#N/A	#N/A	Lipid Metabolic-related protein
AT3G09560	phosphatidic acid phosphohydrolase 1	PAH1	#N/A	cqPC-A3-1	qFA-A5-3	AT3G09560	#N/A	#N/A	#N/A	Lipid Metabolic-related protein
AT1G51260	LPAT3 1-acyl-sn-glycerol-3-phosphate acyltransferase 3	LPAT3	#N/A	cqPC-A1-1	qFA-C3-3	AT1G51260	#N/A	#N/A	#N/A	Lipid Metabolic-related protein
AT3G18850	LPAT5 lysophosphatidyl acyltransferase 5	LPAT5	#N/A	cqPC-A3-1	qFA-C3-7	AT3G18850	#N/A	#N/A	#N/A	Lipid Metabolic-related protein
AT3G51520	diacylglycerol O-acyltransferase 2	DGAT2	cqOC-A4-1	#N/A	#N/A	AT3G51520	#N/A	#N/A	#N/A	Lipid Metabolic-related protein
AT2G19450	diacylglycerol O-acyltransferase 1	TAG1	#N/A	#N/A	qFA-A9-7	AT2G19450	#N/A	#N/A	#N/A	Lipid Metabolic-related protein
AT1G78300	GRF2 14-3-3-like protein GF14 omega	F3F9.16	cqOC-C6-1	cqPC-A7-1	#N/A	AT1G78300	#N/A	#N/A	uqALA+uqPA	cell process related protein
AT3G20780	TOP6B DNA topoisomerase 6 subunit B	TOP6B	#N/A	cqPC-A3-2	qFA-C3-7	AT3G20780	cqOC-C5-3	#N/A	uqALA	cell process related protein
AT4G37750	ANT AP2-like ethylene-responsive transcription factor ANT	ANT	cqOC-A8-1	cqPC-A1-1	qFA-A8-4	AT4G37750	cqOC-C5-3	#N/A	uqALA	cell process related protein
AT5G55920	OLI2 ribosome biogenesis protein OLI2	OLI2	cqOC-A9-2	#N/A	#N/A	AT5G55920	cqOC-C3-4	cqPC-C3-1	#N/A	cell process related protein
AT4G23100	GSH1 glutamate-cysteine ligase	GSH1	cqOC-A8-1	cqPC-A1-1	qFA-A8-4	AT4G23100	cqOC-C3-7	#N/A	uqLA	cell process related protein
AT2G22942	AT2G22942 growth factor protein	AT2G22942	#N/A	cqPC-A2-2	#N/A	AT2G22942	#N/A	#N/A	uqFAS+uqALA	cell process related protein
AT1G69270	RPK1 receptor-like protein kinase 1	RPK1	#N/A	cqPC-A7-1	qFA-A7-2	AT1G69270	#N/A	#N/A	uqLA	cell process related protein
AT4G34160	CYCD3;1 cyclin-D3-1	CYCD3;1	cqOC-A8-1	cqPC-A1-1	qFA-A1-4	AT4G34160	#N/A	#N/A	uqLA	cell process related protein
AT1G17110	UBP15 ubiquitin carboxyl-terminal hydrolase 15	UBP15	#N/A	cqPC-A7-2	qFA-A6-2	AT1G17110	cqOC-A2-1	#N/A	#N/A	cell process related protein
AT1G48380	RHL1 DNA-binding protein RHL1	RHL1	#N/A	cqPC-A1-1	qFA-A5-2	AT1G48380	cqOC-C8-1	#N/A	#N/A	cell process related protein
AT3G08850	RAPTOR1 Regulatory-associated protein of TOR 1	RAPTOR1	#N/A	cqPC-A3-1	qFA-A5-3	AT3G08850	cqOC-A8-2	#N/A	uqLA+uqEA	cell process related protein
AT4G22910	FZR2 protein FIZZY-related 2	FZR2	cqOC-A8-1	cqPC-A1-1	qFA-A8-4	AT4G22910	cqOC-C5-10	cqPC-C5-3	#N/A	cell process related protein
AT3G55005	TON1B protein TONNEAU 1B	TON1B	cqOC-A4-1	cqPC-A3-3	#N/A	AT3G55005	cqOC-C5-2	#N/A	uqFAS+uqALA	cell process related protein
AT1G33240	GTL1 trihelix transcription factor GTL1	GTL1	#N/A	#N/A	qFA-A3-2	AT1G33240	cqOC-C8-1	#N/A	#N/A	cell process related protein
AT1G70940	PIN3 auxin efflux carrier component 3	PIN3	#N/A	cqPC-A7-1	qFA-A7-2	AT1G70940	cqOC-C6-2	#N/A	uqLA+uqALA+uqOA	cell process related protein
AT5G23040	CDF1 cell growth defect factor 1	AT5G23040.1	#N/A	#N/A	qFA-A8-1	AT5G23040	#N/A	#N/A	uqALA+uqPA	cell process related protein
AT1G11130	receptor-like kinase STRUBBELIG	SUB	#N/A	#N/A	qFA-A6-2	AT1G11130	cqOC-A3	#N/A	uqALA	cell process related protein
AT2G27250	protein CLAVATA 3	CLV3	#N/A	cqPC-A4-2	qFA-A4-4	AT2G27250	cqOC-A9-7/8	#N/A	uqLA	cell process related protein
AT1G52410	TSK-associating protein 1	At1g52410	#N/A	cqPC-A1-1	qFA-C3-3	AT1G52410	#N/A	#N/A	uqFAS	cell process related protein
AT1G79580	protein SOMBRERO	SMB	cqOC-C6-1	cqPC-A7-1	#N/A	AT1G79580	#N/A	#N/A	uqFAS	cell process related protein
AT4G33260	cell division cycle 20.2, cofactor of APC complex	CDC20.2	cqOC-A8-1	cqPC-A1-1	qFA-A8-4	AT4G33260	cqOC-A8-3	cqPC-C3-3	uqEA+uqOA+uqPA+uqEIA	cell process related protein
AT5G62440	hypothetical protein	AT5G62440	cqOC-A9-1	#N/A	#N/A	AT5G62440	#N/A	#N/A	uqLA	cell process related protein
AT5G56270	putative WRKY transcription factor 2	WRKY2	cqOC-A9-2	#N/A	qFA-A3-2	AT5G56270	#N/A	cqPC-A2-2	#N/A	cell process related protein
AT5G14670	ADP-ribosylation factor A1B	ARFA1B	#N/A	#N/A	qFA-A3-1	AT5G14670	#N/A	#N/A	uqALA	cell process related protein
AT1G49620	cyclin-dependent kinase inhibitor 7	ICK5	#N/A	cqPC-A1-1	qFA-C3-3	AT1G49620	#N/A	#N/A	uqALA	cell process related protein
AT1G67270	zinc-finger domain of monoamine-oxidase A repressor R1 protein	AT1G67270	#N/A	cqPC-A7-1	qFA-A7-2	AT1G67270	#N/A	#N/A	uqALA+uqLA	cell process related protein
AT2G23530	zinc-finger domain of monoamine-oxidase A repressor R1	AT2G23530	#N/A	cqPC-A2-2	qFA-C8	AT2G23530	#N/A	#N/A	uqLA	cell process related protein
AT2G23430	cyclin-dependent kinase inhibitor 1	ICK1	#N/A	cqPC-A2-2	qFA-C8	AT2G23430	cqOC-C8-2	#N/A	#N/A	cell process related protein
AT3G19150	cyclin-dependent kinase inhibitor 6	KRP6	#N/A	cqPC-A3-1	qFA-C3-7	AT3G19150	cqOC-A3	cqPC-A3-1	#N/A	cell process related protein
AT5G27570	cell division cycle 20.5, cofactor of APC complex	CDC20.5	cqOC-A1-2	#N/A	#N/A	AT5G27570	cqOC-C3-1	#N/A	uqALA	cell process related protein
AT1G05910	cell division cycle protein 48-related protein	AT1G05910	#N/A	#N/A	qFA-A6-2	AT1G05910	#N/A	#N/A	uqALA	cell process related protein
AT1G47870	transcription factor E2FC	ATE2F2	#N/A	cqPC-C3-3	qFA-C3-6	AT1G47870	#N/A	#N/A	uqLA	cell process related protein
AT1G78580	alpha,alpha-trehalose-phosphate synthase [UDP-forming] 1	TPS1	cqOC-C6-1	cqPC-A7-1	#N/A	AT1G78580	cqOC-A8-2	#N/A	uqLA+uqALA+uqOA	cell process related protein
AT1G67780	zinc-finger domain of monoamine-oxidase A repressor R1 protein	AT1G67780	#N/A	cqPC-A7-1	qFA-A7-2	AT1G67780	cqOC-A9-3	cqPC-A9-2	uqALA	cell process related protein
AT2G32710	cyclin-dependent kinase inhibitor 4	KRP4	#N/A	#N/A	qFA-A4-5	AT2G32710	#N/A	#N/A	uqALA	cell process related protein
AT3G11220	elongator complex protein 4	ELO1	#N/A	cqPC-A3-1	#N/A	AT3G11220	#N/A	#N/A	uqALA	cell process related protein
AT3G27280	prohibitin 4	PHB4	#N/A	#N/A	qFA-C7-1	AT3G27280	cqOC-C5-8	#N/A	#N/A	cell process related protein
AT4G32830	serine/threonine-protein kinase aurora-1	AUR1	cqOC-A8-1	cqPC-A1-1	qFA-A8-4	AT4G32830	cqOC-C9-3	cqPC-C7-1	uqALA	cell process related protein
AT1G16550	pseudo	AT1G16550	#N/A	#N/A	qFA-A6-2	AT1G16550	#N/A	#N/A	uqFAS+uqEA+uqALA+uqLA+uqOA+uqPA+uqSA+uqEIA	cell process related protein
AT3G10220	tubulin-binding cofactor B	EMB2804	#N/A	cqPC-A3-1	qFA-A5-3	AT3G10220	#N/A	#N/A	uqPA	cell process related protein
AT3G47870	LOB domain-containing protein 27	LBD27	#N/A	cqPC-A2-2	#N/A	AT3G47870	#N/A	#N/A	uqLA	cell process related protein
AT4G32700	MUS308 and mammalian DNA polymerase-like protein	AT4G32700	cqOC-A8-1	cqPC-A1-1	#N/A	AT4G32700	cqOC-A8-5	#N/A	uqOA+uqALA	cell process related protein
AT5G47880	peptide chain release factor eRF subunit 1	ERF1	#N/A	#N/A	qFA-A10-1	AT5G47880	cqOC-A8-4	#N/A	uqALA+uqPA	cell process related protein
AT1G65310	probable xyloglucan endotransglucosylase/hydrolase protein 17	XTH17	#N/A	cqPC-A7-1	qFA-A2-3	AT1G65310	#N/A	cqPC-C2-2	#N/A	cell process related protein
AT1G46264	heat stress transcription factor SCHIZORIZA	HSFB4	#N/A	cqPC-C3-3	qFA-C3-6	AT1G46264	cqOC-C3-9	#N/A	uqOA+uqALA	cell process related protein
AT1G10630	ADP-ribosylation factor A1F	ARFA1F	#N/A	#N/A	qFA-A6-2	AT1G10630	cqOC-C6-4	#N/A	uqLA	cell process related protein
AT1G31810	formin-like protein 14	AFH14	cqOC-A8-2	#N/A	qFA-A8-5	AT1G31810	#N/A	#N/A	uqALA	cell process related protein
AT2G21060	glycine-rich protein 2B	GRP2B	#N/A	cqPC-A2-2	qFA-A9-7	AT2G21060	cqOC-A8-2	#N/A	uqLA+uqALA+uqOA	cell process related protein
AT1G34245	protein EPIDERMAL PATTERNING FACTOR 2	EPF2	#N/A	#N/A	qFA-A3-2	AT1G34245	cqOC-C5-2	#N/A	#N/A	cell process related protein
AT1G57820	E3 ubiquitin-protein ligase ORTHRUS 2	VIM1	#N/A	#N/A	qFA-A9-7	AT1G57820	cqOC-C8-2	cqPC-A9-4	#N/A	cell process related protein
AT1G74500	transcription factor bHLH135	BS1	#N/A	cqPC-A7-1	qFA-A2-2	AT1G74500	cqOC-C6-4	cqPC-A9-4	#N/A	cell process related protein
AT1G09770	cell division cycle 5-like protein	CDC5	#N/A	#N/A	qFA-A6-2	AT1G09770	cqOC-C6-2	#N/A	#N/A	cell process related protein
AT3G25100	cell division control protein 45	CDC45	#N/A	cqPC-A3-3	qFA-A8-2	AT3G25100	cqOC-C5-9	cqPC-C5-2	uqLA	cell process related protein
AT3G48750	cyclin-dependent kinase A-1	CDC2	#N/A	cqPC-A2-2	#N/A	AT3G48750	cqOC-C5-4	#N/A	#N/A	cell process related protein
AT5G13680	elongator complex protein 1	ABO1	#N/A	#N/A	qFA-A3-1	AT5G13680	#N/A	#N/A	uqALA+uqPA	cell process related protein
AT1G10270	glutamine-rich protein 23	AT1G10270.1	#N/A	#N/A	qFA-A6-2	AT1G10270	cqOC-C8-2	#N/A	#N/A	cell process related protein
AT1G13980	ARF guanine-nucleotide exchange factor GNOM	GN	#N/A	cqPC-A7-2	qFA-A6-2	AT1G13980	cqOC-A9-7/8	#N/A	uqLA	cell process related protein
AT3G04740	mediator of RNA polymerase II transcription subunit 14	SWP	#N/A	cqPC-A3-1	qFA-A3-3	AT3G04740	#N/A	#N/A	uqALA	cell process related protein
AT3G24810	cyclin-dependent kinase inhibitor 5	ICK3	#N/A	cqPC-A3-3	qFA-A8-2	AT3G24810	#N/A	#N/A	uqLA	cell process related protein
AT5G51020	protein CRUMPLED LEAF	CRL	#N/A	#N/A	qFA-A8-2	AT5G51020	#N/A	cqPC-C3-4	uqALA	cell process related protein
AT5G50320	Elongator complex protein 3	ELO3	#N/A	#N/A	qFA-A8-2	AT5G50320	#N/A	cqPC-A2-2	uqFAS+uqALA	cell process related protein
AT4G38680	glycine rich protein 2	GRP2	cqOC-A8-1	cqPC-A1-1	qFA-A8-4	AT4G38680	#N/A	#N/A	uqLA	cell process related protein
AT1G72300	tyrosine-sulfated glycopeptide receptor 1	PSY1R	#N/A	cqPC-A7-1	qFA-A2-2	AT1G72300	#N/A	cqPC-C7-2	#N/A	cell process related protein
AT5G13060	ARMADILLO BTB protein 1	ABAP1	#N/A	#N/A	#N/A	AT5G13060	cqOC-C8-3	#N/A	uqLA	cell process related protein
AT4G17980	NAC domain containing protein 71	NAC071	cqOC-A8-1	cqPC-A1-1	qFA-A8-4	AT4G17980	#N/A	#N/A	uqALA	cell process related protein
AT5G60810	root meristem growth factor 1	RGF1	cqOC-A9-1	#N/A	#N/A	AT5G60810	#N/A	#N/A	uqALA	cell process related protein
AT5G62000	auxin response factor 2	ARF2	cqOC-A9-1	#N/A	#N/A	AT5G62000	#N/A	cqPC-C7-2	#N/A	cell process related protein
AT3G02240	root meristem growth factor 7	RGF7	#N/A	cqPC-A3-1	qFA-A3-3	AT3G02240	#N/A	cqPC-A6-1	uqALA	cell process related protein
AT1G28560	protein shoot redifferentiation defective 2	SRD2	cqOC-A8-2	#N/A	qFA-A8-5	AT1G28560	#N/A	#N/A	uqALA	cell process related protein
AT2G28610	protein PRESSED FLOWER	PRS	#N/A	cqPC-A4-2	qFA-A4-4	AT2G28610	#N/A	#N/A	uqALA	cell process related protein
AT2G47270	transcription factor UPBEAT1	UPB1	#N/A	#N/A	qFA-A5-1	AT2G47270	#N/A	cqPC-A2-2	uqLA	cell process related protein
AT4G24560	ubiquitin carboxyl-terminal hydrolase 16	UBP16	cqOC-A8-1	cqPC-A1-1	qFA-A8-4	AT4G24560	#N/A	#N/A	uqPA	cell process related protein
AT4G37120	Pre-mRNA-splicing factor SMP2	SMP2	cqOC-A8-1	cqPC-A1-1	qFA-A8-4	AT4G37120	#N/A	cqPC-C4	uqALA	cell process related protein
AT1G59640	transcription factor BPE	BPEp	#N/A	#N/A	qFA-C9-3	AT1G59640	#N/A	#N/A	uqALA	cell process related protein
AT1G03060	WD/BEACH domain protein SPIRRIG	SPI	#N/A	#N/A	qFA-A6-2	AT1G03060	#N/A	cqPC-A9-3	#N/A	cell process related protein
AT5G16490	ROP-interactive CRIB motif-containing protein 4	RIC4	#N/A	#N/A	qFA-A3-1	AT5G16490	#N/A	#N/A	uqLA	cell process related protein
AT1G20090	Rac-like GTP-binding protein ARAC4	ROP2	#N/A	#N/A	qFA-C9-2	AT1G20090	#N/A	#N/A	uqFAS+uqALA	cell process related protein
AT3G59900	protein AUXIN-REGULATED GENE INVOLVED IN ORGAN SIZE	ARGOS	cqOC-A4-1	#N/A	qFA-A3-4	AT3G59900	#N/A	#N/A	uqALA	cell process related protein
At4g37740	GRF2 growth-regulating factor 2	GRL2	cqOC-A8-1	cqPC-A1-1	qFA-A8-4	AT4G37740	#N/A	#N/A	uqLA	cell process related protein
AT1G29760	putative adipose-regulatory protein (Seipin)	SEIPIN2	cqOC-A8-2	#N/A	qFA-A8-6	AT1G29760	#N/A	#N/A	uqALA	cell process related protein
AT4G27610	intracellular protein transporter	AT4G27610	cqOC-A8-1	cqPC-A1-1	qFA-A8-5	AT4G27610	#N/A	#N/A	#N/A	cell process related protein
AT1G69523	S-adenosyl-L-methionine-dependent methyltransferases superfamily protein	AT1G69523	#N/A	cqPC-A7-1	qFA-A7-2	AT1G69523	#N/A	#N/A	#N/A	cell process related protein
AT3G59020	AT3G59020 armadillo/beta-catenin-like repeat-containing protein	AT3G59020	cqOC-A4-1	#N/A	qFA-A1-5	AT3G59020	#N/A	#N/A	#N/A	cell process related protein
AT1G68310	AT1G68310 protein AS1/2 ENHANCER7	AE7	#N/A	cqPC-A7-1	qFA-A7-2	AT1G68310	#N/A	#N/A	#N/A	cell process related protein
AT1G31880	BRX protein BREVIS RADIX	BRX	cqOC-A8-2	#N/A	qFA-A8-5	AT1G31880	#N/A	#N/A	#N/A	cell process related protein
AT2G25880	serine/threonine-protein kinase aurora-2	AUR2	#N/A	cqPC-A4-2	qFA-A4-4	AT2G25880	#N/A	#N/A	#N/A	cell process related protein
AT2G37910	putative cation/hydrogen exchanger (CHX21)	AT2G37910	#N/A	#N/A	qFA-A4-6	AT2G37910	#N/A	#N/A	#N/A	cell process related protein
AT3G02450	putative cell division protein ftsH	AT3G02450	#N/A	cqPC-A3-1	qFA-A3-3	AT3G02450	#N/A	#N/A	#N/A	cell process related protein
AT3G52940	delta(14)-sterol reductase	FK	cqOC-A4-1	#N/A	qFA-A4-3	AT3G52940	#N/A	#N/A	#N/A	cell process related protein
AT3G62290	ADP-ribosylation factor A1E	ARFA1E	cqOC-A1-2	#N/A	qFA-A3-4	AT3G62290	#N/A	#N/A	#N/A	cell process related protein
AT4G01540	NAC with transmembrane motif1	NTM1	#N/A	cqPC-A7-1	qFA-A7-2	AT4G01540	#N/A	#N/A	#N/A	cell process related protein
AT4G21800	early embryo development protein QQT2	QQT2	cqOC-A8-1	cqPC-A1-1	qFA-A8-4	AT4G21800	#N/A	#N/A	#N/A	cell process related protein
AT2G20875	protein EPIDERMAL PATTERNING FACTOR 1	EPF1	#N/A	cqPC-A2-2	qFA-A9-7	AT2G20875	#N/A	#N/A	#N/A	cell process related protein
AT1G80080	transmembrane leucine-repeat containing receptor-like protein TMM	TMM	cqOC-C6-1	cqPC-A7-1	#N/A	AT1G80080	#N/A	#N/A	#N/A	cell process related protein
AT1G70490	ARF GTPase family protein	ARFA1D	#N/A	cqPC-A7-1	qFA-A7-2	AT1G70490	#N/A	#N/A	#N/A	cell process related protein
AT2G29680	cell division control 6	CDC6	#N/A	cqPC-A4-2	qFA-A4-4	AT2G29680	#N/A	#N/A	#N/A	cell process related protein
AT3G01610	cell division cycle 48C protein	CDC48C	#N/A	cqPC-A3-1	qFA-A3-3	AT3G01610	#N/A	#N/A	#N/A	cell process related protein
AT4G02980	auxin-binding protein 1	ABP1	#N/A	cqPC-A7-1	qFA-A7-2	AT4G02980	#N/A	#N/A	#N/A	cell process related protein
AT2G20000	cell division cycle protein 27-B	HBT	#N/A	#N/A	qFA-A9-7	AT2G20000	#N/A	#N/A	#N/A	cell process related protein
AT1G09450	protein kinase HASPIN	Haspin	#N/A	#N/A	qFA-A6-2	AT1G09450	#N/A	#N/A	#N/A	cell process related protein
AT1G21410	F-box protein SKP2A	SKP2A	#N/A	#N/A	qFA-A5-2	AT1G21410	#N/A	#N/A	#N/A	cell process related protein
AT2G45490	serine/threonine-protein kinase aurora-3	AUR3	#N/A	cqPC-C3-3	qFA-C3-7	AT2G45490	#N/A	#N/A	#N/A	cell process related protein
AT4G30280	probable xyloglucan endotransglucosylase/hydrolase protein 18	XTH18	cqOC-A8-1	cqPC-A1-1	qFA-A8-4	AT4G30280	#N/A	#N/A	#N/A	cell process related protein
AT1G69380	hypothetical protein	RRG	#N/A	cqPC-A7-1	qFA-A7-2	AT1G69380	#N/A	#N/A	#N/A	cell process related protein
AT2G20190	CLIP-associated protein	CLASP	#N/A	#N/A	qFA-A9-7	AT2G20190	#N/A	#N/A	#N/A	cell process related protein
AT2G47170	ADP-ribosylation factor 1	ARF1A1C	#N/A	#N/A	qFA-A5-1	AT2G47170	#N/A	#N/A	#N/A	cell process related protein
AT3G15120	P-loop containing nucleoside triphosphate hydrolases superfamily protein	AT3G15120	#N/A	cqPC-A3-1	qFA-C3-7	AT3G15120	#N/A	#N/A	#N/A	cell process related protein
AT1G22270	protein SMO2	AT1G22270	#N/A	#N/A	qFA-A5-2	AT1G22270	#N/A	#N/A	#N/A	cell process related protein
AT2G22475	GLABRA2 expression modulator	GEM	#N/A	cqPC-A2-2	qFA-C8	AT2G22475	#N/A	#N/A	#N/A	cell process related protein
AT3G09840	cell division control protein 48-A	CDC48	#N/A	cqPC-A3-1	qFA-A5-3	AT3G09840	#N/A	#N/A	#N/A	cell process related protein
AT3G18730	protein BRUSHY 1	TSK	#N/A	cqPC-A3-1	qFA-C3-7	AT3G18730	#N/A	#N/A	#N/A	cell process related protein
AT5G27080	cell division cycle 20.3, cofactor of APC complex	CDC20.3	cqOC-A1-2	#N/A	#N/A	AT5G27080	#N/A	#N/A	#N/A	cell process related protein
AT5G48820	cyclin-dependent kinase inhibitor 3	ICK6	#N/A	#N/A	qFA-A10-1	AT5G48820	#N/A	#N/A	#N/A	cell process related protein
AT2G26300	guanine nucleotide-binding protein alpha-1 subunit	GPA1	#N/A	cqPC-A4-2	qFA-A4-4	AT2G26300	#N/A	#N/A	#N/A	cell process related protein
AT4G37110	zinc-finger domain of monoamine-oxidase A repressor R1	AT4G37110	cqOC-A8-1	cqPC-A1-1	qFA-A8-4	AT4G37110	#N/A	#N/A	#N/A	cell process related protein
AT4G33270	cell division cycle 20.1, cofactor of APC complex	CDC20.1	cqOC-A8-1	cqPC-A1-1	qFA-A8-4	AT4G33270	#N/A	#N/A	#N/A	cell process related protein
AT3G61760	dynamin-related protein 1B	DL1B	cqOC-A1-2	#N/A	#N/A	AT3G61760	#N/A	#N/A	#N/A	cell process related protein
AT1G07270	cell division control protein 6	AT1G07270	#N/A	#N/A	qFA-A6-2	AT1G07270	#N/A	#N/A	#N/A	cell process related protein
AT1G77000	F-box protein SKP2B	SKP2B	cqOC-C6-1	cqPC-A7-1	#N/A	AT1G77000	#N/A	#N/A	#N/A	cell process related protein
AT3G53230	cell division control protein 48-B	AtCDC48B	cqOC-A4-1	cqPC-A3-1	qFA-A3-5	AT3G53230	#N/A	#N/A	#N/A	cell process related protein
AT5G26900	cell division cycle 20.4, cofactor of APC complex	CDC20.4	cqOC-A1-2	#N/A	#N/A	AT5G26900	#N/A	#N/A	#N/A	cell process related protein
AT5G48520	protein AUGMIN 3	AUG3	#N/A	#N/A	qFA-A10-1	AT5G48520	#N/A	#N/A	#N/A	cell process related protein
AT5G53890	phytosylfokine-alpha receptor 2	PSKR2	#N/A	#N/A	qFA-C3-4	AT5G53890	#N/A	#N/A	#N/A	cell process related protein
AT5G58650	tyrosine-sulfated glycopeptide 1	PSY1	#N/A	#N/A	qFA-C3-4	AT5G58650	#N/A	#N/A	#N/A	cell process related protein
AT4G30290	xyloglucan endotransglucosylase/hydrolase 19	XTH19	cqOC-A8-1	cqPC-A1-1	qFA-A8-4	AT4G30290	#N/A	#N/A	#N/A	cell process related protein
AT4G16420	transcriptional adapter ADA2b	ADA2B	cqOC-A8-1	cqPC-A1-1	qFA-A8-4	AT4G16420	#N/A	#N/A	#N/A	cell process related protein
AT1G50240	serine/threonine-protein kinase FUSED	FU	#N/A	cqPC-A1-1	#N/A	AT1G50240	#N/A	#N/A	#N/A	cell process related protein
AT3G54010	peptidyl-prolyl isomerase PASTICCINO1	PAS1	cqOC-A4-1	cqPC-A3-1	qFA-A3-5	AT3G54010	#N/A	#N/A	#N/A	cell process related protein
AT3G03450	DELLA protein RGL2	RGL2	#N/A	cqPC-A3-1	qFA-A3-3	AT3G03450	#N/A	#N/A	#N/A	cell process related protein
AT1G17235	protein rotundifolia like 11	RTFL11	#N/A	cqPC-A7-2	#N/A	AT1G17235	#N/A	#N/A	#N/A	cell process related protein
AT2G18290	anaphase-promoting complex subunit 10	APC10	#N/A	#N/A	qFA-A9-7	AT2G18290	#N/A	#N/A	#N/A	cell process related protein
AT5G48070	xyloglucan endotransglucosylase/hydrolase protein 20	XTH20	#N/A	#N/A	qFA-A10-1	AT5G48070	#N/A	#N/A	#N/A	cell process related protein
AT1G79200	hypothetical protein	SCI1	cqOC-C6-1	cqPC-A7-1	#N/A	AT1G79200	#N/A	#N/A	#N/A	cell process related protein
AT1G13620	root meristem growth factor 2	RGF2	#N/A	cqPC-A7-2	qFA-A6-2	AT1G13620	#N/A	#N/A	#N/A	cell process related protein
AT4G16780	homeobox protein 2	HB	cqOC-A8-1	cqPC-A1-1	qFA-A8-4	AT4G16780	#N/A	#N/A	#N/A	cell process related protein
AT1G66350	DELLA protein RGL1	RGL1	#N/A	cqPC-A7-1	qFA-A2-3	AT1G66350	#N/A	#N/A	#N/A	cell process related protein
AT4G16515	protein ROOT MERISTEM GROWTH FACTOR 6	RGF6	cqOC-A8-1	cqPC-A1-1	#N/A	AT4G16515	#N/A	#N/A	#N/A	cell process related protein
AT3G06430	pentatricopeptide repeat-containing protein	PPR2	#N/A	cqPC-A3-1	qFA-A5-3	AT3G06430	#N/A	#N/A	#N/A	cell process related protein
AT4G33495	protein ROOT PRIMORDIUM DEFECTIVE 1	RPD1	cqOC-A8-1	cqPC-A1-1	#N/A	AT4G33495	#N/A	#N/A	#N/A	cell process related protein
AT1G14920	DELLA protein GAI	GAI	#N/A	cqPC-A7-2	qFA-A6-2	AT1G14920	#N/A	#N/A	#N/A	cell process related protein
AT2G46520	putative cellular apoptosis susceptibility protein / importin-alpha re-exporter	AT2G46520	#N/A	cqPC-C3-3	qFA-A5-1	AT2G46520	#N/A	#N/A	#N/A	cell process related protein
AT5G24630	DNA-binding protein BIN4	BIN4	cqOC-A9-1	#N/A	qFA-A8-1	AT5G24630	#N/A	#N/A	#N/A	cell process related protein
AT5G14520	pescadillo-related protein	AT5G14520	#N/A	#N/A	qFA-A3-1	AT5G14520	#N/A	#N/A	#N/A	cell process related protein
AT5G20350	S-acyltransferase TIP1	TIP1	#N/A	#N/A	qFA-A8-5	AT5G20350	#N/A	#N/A	#N/A	cell process related protein
AT1G50030	serine/threonine-protein kinase TOR	TOR	#N/A	cqPC-A1-1	qFA-C3-3	AT1G50030	#N/A	#N/A	#N/A	cell process related protein
AT2G44270	ROL5, repressor of LRX1	ROL5	#N/A	cqPC-C3-3	qFA-A2-2	AT2G44270	#N/A	#N/A	#N/A	cell process related protein
AT3G55000	protein TONNEAU 1A	TON1A	cqOC-A4-1	cqPC-A3-3	#N/A	AT3G55000	#N/A	#N/A	#N/A	cell process related protein
AT1G27740	transcription factor RSL4	RSL4	#N/A	#N/A	qFA-A8-3	AT1G27740	#N/A	#N/A	#N/A	cell process related protein
AT1G77540	H3/H4 histone acetyltransferase	AT1G77540	cqOC-C6-1	cqPC-A7-1	#N/A	AT1G77540	#N/A	#N/A	#N/A	cell process related protein
AT4G38600	HECT ubiquitin protein ligase family protein	KAK	cqOC-A8-1	cqPC-A1-1	qFA-A8-4	AT4G38600	#N/A	#N/A	#N/A	cell process related protein
AT1G22620	phosphoinositide phosphatase SAC1	ATSAC1	#N/A	#N/A	qFA-A5-2	AT1G22620	#N/A	#N/A	#N/A	cell process related protein
AT2G33460	ROP-interactive CRIB motif-containing protein 1	RIC1	cqOC-A1-2	#N/A	qFA-A4-5	AT2G33460	#N/A	#N/A	#N/A	cell process related protein
AT2G27230	transcription factor LHW	LHW	#N/A	cqPC-A4-2	qFA-A4-4	AT2G27230	#N/A	#N/A	#N/A	cell process related protein
AT3G50070	cyclin-D3-3	CYCD3;3	#N/A	cqPC-A2-2	#N/A	AT3G50070	#N/A	#N/A	#N/A	cell process related protein
AT5G55540	protein TORNADO 1	MTE17.26	cqOC-A9-2	#N/A	qFA-A3-2	AT5G55540	#N/A	#N/A	#N/A	cell process related protein
AT5G16460	putative adipose-regulatory protein (Seipin)	SEIPIN1	#N/A	#N/A	qFA-A3-2	AT5G16460	#N/A	#N/A	#N/A	cell process related protein
AT2G34380	putative adipose-regulatory protein (Seipin)	SEIPIN3	cqOC-A1-2	#N/A	qFA-A4-6	AT2G34380	#N/A	#N/A	#N/A	cell process related protein
AT2G16440	Minichromosome maintenance (MCM2/3/5) family protein	MCM4	#N/A	#N/A	#N/A	AT2G16440	cqOC-C8-2	cqPC-A9-4	#N/A	cell process related protein
AT2G03830	root meristem growth factor	RGF8	#N/A	#N/A	#N/A	AT2G03830	cqOC-A3	cqPC-A3-1	#N/A	cell process related protein
AT2G04025	root meristem growth factor	RGF3	#N/A	#N/A	#N/A	AT2G04025	cqOC-A8-3	#N/A	uqALA	cell process related protein
AT4G00026	import inner membrane translocase subunit	SD3	#N/A	#N/A	#N/A	AT4G00026	cqOC-A8-2	#N/A	uqLA+uqALA+uqOA	cell process related protein
AT2G41670	P-loop containing nucleoside triphosphate hydrolases superfamily protein	AT2G41670	#N/A	#N/A	#N/A	AT2G41670	cqOC-C5-4	#N/A	#N/A	cell process related protein
AT3G50630	KIP-related protein 2	KRP2	#N/A	#N/A	#N/A	AT3G50630	#N/A	cqPC-A9-3	uqPA	cell process related protein
AT5G10710	centromere protein O	AT5G10710	#N/A	#N/A	#N/A	AT5G10710	#N/A	#N/A	uqFAS+uqALA	cell process related protein
AT5G60410	DNA-binding protein with MIZ/SP-RING zinc finger, PHD-finger and SAP domain-containing protein	SIZ1	#N/A	#N/A	#N/A	AT5G60410	cqOC-C3-1	#N/A	#N/A	cell process related protein
AT5G04470	cyclin-dependent protein kinase inhibitor	SIM	#N/A	#N/A	#N/A	AT5G04470	#N/A	#N/A	uqLA	cell process related protein
AT5G03415	Transcription factor DP	DPB	#N/A	#N/A	#N/A	AT5G03415	cqOC-C8-3	#N/A	uqALA	cell process related protein
AT2G25010	Aminotransferase-like, plant mobile domain family protein	AT2G25010	#N/A	#N/A	#N/A	AT2G25010	#N/A	cqPC-A9-4	#N/A	cell process related protein
AT5G10480	Protein-tyrosine phosphatase-like, PTPLA	PAS2	#N/A	#N/A	#N/A	AT5G10480	#N/A	#N/A	uqALA	cell process related protein
AT5G22370	P-loop containing nucleoside triphosphate hydrolases superfamily protein	QQT1	#N/A	#N/A	#N/A	AT5G22370	cqOC-A6	#N/A	uqALA	cell process related protein
AT2G03670	cell division cycle 48B	CDC48B	#N/A	#N/A	#N/A	AT2G03670	cqOC-C6-4	#N/A	#N/A	cell process related protein
AT5G22220	E2F transcription factor 1	E2F1	#N/A	#N/A	#N/A	AT5G22220	cqOC-A8-2	#N/A	uqLA+uqALA+uqOA	cell process related protein
AT1G23490	ADP-ribosylation factor 1	ARF1	#N/A	#N/A	#N/A	AT1G23490	#N/A	cqPC-A9-3	uqEIA	cell process related protein
AT5G38690	Zinc-finger domain of monoamine-oxidase A repressor R1 protein	AT5G38690	#N/A	#N/A	#N/A	AT5G38690	#N/A	cqPC-C7-2	uqALA	cell process related protein
AT5G10440	cyclin d4;2	CYCD4;2	#N/A	#N/A	#N/A	AT5G10440	#N/A	#N/A	uqOA	cell process related protein
AT2G01570	GRAS family transcription factor family protein	RGA1	#N/A	#N/A	#N/A	AT2G01570	#N/A	cqPC-C9-1	uqLA	cell process related protein
AT2G01570	GRAS family transcription factor family protein	RGA1	#N/A	#N/A	#N/A	AT5G51451	#N/A	cqPC-C2-2	#N/A	cell process related protein
AT5G28640	SSXT family protein	AN3	#N/A	#N/A	#N/A	AT5G28640	#N/A	#N/A	uqLA+uqALA+uqPA	cell process related protein
AT5G64770	root meristem growth factor	RGF9	#N/A	#N/A	#N/A	AT5G64770	#N/A	#N/A	uqFAS	cell process related protein
AT5G44635	root meristem growth factor	RGF9	#N/A	#N/A	#N/A	AT5G44635	#N/A	#N/A	uqALA	cell process related protein
AT5G42350	Galactose oxidase/kelch repeat superfamily protein	AT5G42350	#N/A	#N/A	#N/A	AT5G42350	#N/A	#N/A	uqEIA	cell process related protein
The green color represents the genes that just identified in TN population. The orange color represents the genes that just identified in KN population.
